# Supplementary material for: Forces: A Motion Capture-Based Ergonomic Method for the Today’s World
Source: Sensors (Basel). 2021 Jul 29;21(15):5139. doi: 10.3390/s21155139 (PMC8348910; doi:10.3390/s21155139)
Supplement: Supplementary file 1 [file sensors-21-05139-s001.zip]

Archive with 1 entries (1 files):
- sensors-1304704-SI.xlsx
