# Supplementary material for: Forces: A Motion Capture-Based Ergonomic Method for the Today’s World
Source: Sensors (Basel). 2021 Jul 29;21(15):5139. doi: 10.3390/s21155139 (PMC8348910; doi:10.3390/s21155139)
Supplement: Supplementary file 1 [file sensors-21-05139-s001.zip › sensors-1304704-SI.xlsx]

## Sheet: GeneralFactors
	GENERAL FACTORS
	REPETITIVENESS FACTOR						RECOVERY FACTOR						DURATION FACTOR						ADDITIONAL FACTORS
	RiskPerPosture (%)	Repetitiveness Factor					Nonrecovery time per workday (h)	Recovery Factor		Recovery per cycle	MicroPauses Factor		Repetitive task time per workday (h)	Duration Factor					Proportion of the cycle with additional factors (%)	Additional Factor
	0	1					0	1		1s each cycle	0.7		0	0.5					0	1
	5	1					1	1.02		1s every 2 cycles	0.9		2	0.6					25	1.05
	10	1.8					2	1.08		1s every 3 cycles	0.8		4	0.9					50	1.11
	15	3					3	1.18		None	1		8	1.1					80	1.18
	25	5					4	1.32					9	2					100	1.18
	40	7					5	1.5					10	2					* See additional factors definition below
	70	9					6	1.72
	100	9					7	1.98
							8	2.28
							9	2.62
							10	2.62
	*Additional factors definition
	The additional factors are defined as context or worker attributes that are not possible or viable to measure, and that increases the risk of suffering a musculoskeletal injury. They are punctuated under the assessor criteria. A value of 0% implies not additional factors during the manufacturing cycle and 100% means that there the whole manufacturing cycle have additional factors. The factors can…

## Sheet: AngleScore
	ANGLE SCORE
	LUMBAR
	RX - Lumbar flexo-extension (º)	Angle Score						RZ - Lumbar Lateralization (º)	Angle Score						RY - Lumbar Rotation (º)	Angle Score
	-40	2						-45	2						-45	2
	-30	2						-30	2						-30	2
	-20	1.8						-5	1						-5	1
	-5	1						5	1						5	1
	10	1						30	2						30	2
	20	1.3						45	2						45	2
	60	2
	120	2
	Rotation of the chest bone with respect to the X, Z, or Y-axis of the pelvic bone (see bones and axes on the human model of the Figure 1 of the article).
	CERVICAL
	RX - Cervical flexo-extension (º)	Angle Score						RZ - Cervical Lateralization (º)	Angle Score						RY - Cervical Rotation (º)	Angle Score
	-60	2						-45	2						-80	2
	-30	2						-30	2						-45	2
	-5	1						-5	1						-5	1
	15	1						5	1						5	1
	30	1.5						30	2						45	2
	50	2						45	2						80	2
	60	2
	Rotation of the head bone with respect to the X, Z, or Y-axis of the chest bone.
	SHOULDER
				RE - Shoulder elevation (º)
		RA - Shoulder anteroposterior movement (º)		Angle Score		-180	-20	-5	5	45	90	120	180
				0		1	1	1	1	1	1	1	1
				5		1	1	1	1	1	1	1	1
				20		1.4	1.4	1.1	1.1	1.1	1.1	1.3	1.3
				45		1.7	1.7	1.4	1.4	1.3	1.2	1.4	1.4
				90		2	2	1.8	1.8	1.6	1.5	2	2
				135		2	2	2	2	1.9	1.9	2	2
				180		2	2	2	2	2	2	2	2
						To obtain the Angle Score, interpolate between the four closest points
	Rotation of the arm bone with respect to the chest bone.
	ELBOW
	RY - Elbow flexion (º)	Angle Score						RX - Elbow prono-supination (º)	Angle Score
	-5	2						-80	1.4
	5	2						-60	1.4
	60	1						-5	1
	110	1						5	1
	140	2						50	2
	160	2						80	2
	Rotation of the forearm bone with respect to the Y or X-axis of the arm bone.
	WRIST
	RZ - Wrist flexo-extension (º)	Angle Score						RY - Wrist radial-ulnar deviation (º)	Angle Score
	-60	1.6						-30	1.6
	-45	1.6						-20	1.6
	-5	1						-5	1
	5	1						5	1
	45	1.6						15	1.6
	60	1.6						20	1.6
	Rotation of the hand bone with respect to the Z or Y-axis of the forearm bone.
	KNEE
	RX - Knee flexion (º)	Angle Score
	-5	1
	5	1
	30	1.1
	60	1.4
	90	2
	140	2
	Rotation of the shin bone with respect to the X-axis of the hip bone.

## Sheet: AngularAccelerationScore
	ANGULAR ACCELERATION SCORE
	Results of the experimentation
		Angular speed (º/s)		Angular acceleration (º/s2)
	Joints	Slow	Maximum	Slow	Maximum
	Lumbar	10	51	50	255
	Cervical	41	223	205	1115
	Shoulder	53	247	265	1235
	Elbow	54	233	270	1165
	Wrist	66	224	330	1120
	Knee	40	133	200	665
			The joint stops in:	0.2	s
	LUMBAR							CERVICAL							SHOULDER
	Lumbar angular acceleration (º/s2)	Angular Acceleration Score						Cervical angular acceleration (º/s2)	Angular Acceleration Score						Shoulder angular acceleration (º/s2)	Angular Acceleration Score
	0	1						0	1						0	1
	50	1.1						205	1.05						265	1.05
	255	1.5						1115	1.5						1235	1.5
	350	1.5						1500	1.5						1500	1.5
	ELBOW							WRIST							KNEE
	Elbow angular acceleration (º/s2)	Angular Acceleration Score						Wrist angular acceleration (º/s2)	Angular Acceleration Score						Knee angular acceleration (º/s2)	Angular Acceleration Score
	0	1						0	1						0	1
	270	1.05						330	1.05						200	1.05
	1165	1.5						1120	1.5						665	1.5
	1500	1.5						1500	1.5						1000	1.5

## Sheet: FrorceScore
	FORCE SCORE
	MALE							FEMALE
	Results of the experimentation							Results of the experimentation
		Forces (kg)		Percentile coefficients					Forces (kg)		Percentile coefficients
	Joints	Min.	Max.	P50	P05	P95		Joints	Min.	Max.	P50	P05	P95
	Lumbar	44.6	65.1	1	0.87	1.16		Lumbar	27.7	46.9	1	0.9	1.13
	Cervical	6.8	8.8	1	0.82	1.2		Cervical	5.5	7.1	1	0.83	1.21
	Shoulder	4.2	13.6	1	0.96	1.05		Shoulder	3.1	12.7	1	0.96	1.04
	Elbow	1.9	11.6	1	0.98	1.02		Elbow	1.4	11.2	1	0.98	1.02		Dropdown information
	Wrist	0.5	10.6	1	0.99	1.01		Wrist	0.4	10.5	1	0.99	1.01		Worker preparation	Worker preparation coefficient		Percentiles	Male	Female
	Knee	36.9	80.6	1	0.83	1.18		Knee	27.2	60.4	1	0.84	1.18		Sensitive worker	0.9		P50	175.9 cm	161.8 cm
															Average worker	1		P05	164.9 cm	151.8 cm
	Choose percentile:		P50			175.9 cm		Choose percentile:		P50			161.8 cm		Trained worker	1.1		P95	186.9 cm	172.4 cm
	Choose worker preparation:		Average worker			1		Choose worker preparation:		Average worker			1		Specially trained worker	1.2
	Input cells (choose an option form the dropdown)							Input cells (choose an option form the dropdown)
	LUMBAR							LUMBAR
	Lumbar Force (kg)	Force Score						Lumbar Force (kg)	Force Score
	0	1						0	1
	44.6	1						27.7	1
	65.1	2						46.9	2
	100	2			Coefficient:	1		100	2			Coefficient:	1
	CERVICAL							CERVICAL
	Cervical Force (kg)	Force Score						Cervical Force (kg)	Force Score
	0	1						0	1
	6.8	1						5.5	1
	8.8	2						7.1	2
	14	2			Coefficient:	1		14	2			Coefficient:	1
	SHOULDER							SHOULDER
	Shoulder Force (kg)	Force Score						Shoulder Force (kg)	Force Score
	0	1						0	1
	4.2	1						3.1	1
	13.6	2						12.7	2
	20	2			Coefficient:	1		20	2			Coefficient:	1
	ELBOW							ELBOW
	Elbow Force (kg)	Force Score						Elbow Force (kg)	Force Score
	0	1						0	1
	1.9	1						1.4	1
	11.6	2						11.2	2
	20	2			Coefficient:	1		20	2			Coefficient:	1
	WRIST							WRIST
	Wrist Force (kg)	Force Score						Wrist Force (kg)	Force Score
	0	1						0	1
	0.5	1						0.4	1
	10.6	2						10.5	2
	16	2			Coefficient:	1		16	2			Coefficient:	1
	KNEE							KNEE
	Knee Force (kg)	Force Score						Knee Force (kg)	Force Score
	0	1						0	1
	36.9	1						27.2	1
	80.6	2						60.4	2
	140	2			Coefficient:	1		140	2			Coefficient:	1

## Sheet: TorqueScore
	TORQUE SCORE
	MALE							FEMALE
	Results of the experimentation							Results of the experimentation
		Torques (kg·m)		Percentile coefficients					Torques (kg·m)		Percentile coefficients
	Joints	Min.	Max.	P50	P05	P95		Joints	Min.	Max.	P50	P05	P95
	Lumbar	1.81	22.95	1	0.82	1.22		Lumbar	1.08	15.92	1	0.85	1.2
	Cervical	0.15	0.9	1	0.73	1.32		Cervical	0.11	0.62	1	0.72	1.35
	Shoulder	0.49	5.85	1	0.92	1.09		Shoulder	0.34	5.15	1	0.93	1.09
	Elbow	0.33	3.2	1	0.93	1.08		Elbow	0.23	2.81	1	0.93	1.08		Dropdown information
	Wrist	0.04	0.83	1	0.97	1.03		Wrist	0.03	0.7	1	0.97	1.03		Worker preparation	Worker preparation coefficient		Percentiles	Male	Female
	Knee	3.73	26.34	1	0.86	1.41		Knee	2.32	17.66	1	0.84	1.44		Sensitive worker	0.9		P50	175.9 cm	161.8 cm
															Average worker	1		P05	164.9 cm	151.8 cm
	Choose percentile:		P50			175.9 cm		Choose percentile:		P50			161.8 cm		Trained worker	1.1		P95	186.9 cm	172.4 cm
	Choose worker preparation:		Average worker			1		Choose worker preparation:		Average worker			1		Specially trained worker	1.2
	Input cells (choose an option form the dropdown)							Input cells (choose an option form the dropdown)
	LUMBAR							LUMBAR
	Lumbar Force (kg)	Torque Score						Lumbar Torque (kg·m)	Torque Score
	0	1						0	1
	1.81	1						1.08	1
	22.95	2						15.92	2
	50	2			Coefficient:	1		50	2			Coefficient:	1
	CERVICAL							CERVICAL
	Cervical Torque (kg·m)	Torque Score						Cervical Torque (kg·m)	Torque Score
	0	1						0	1
	0.15	1						0.11	1
	0.9	2						0.62	2
	3	2			Coefficient:	1		3	2			Coefficient:	1
	SHOULDER							SHOULDER
	Shoulder Torque (kg·m)	Torque Score						Shoulder Torque (kg·m)	Torque Score
	0	1						0	1
	0.49	1						0.34	1
	5.85	2						5.15	2
	10	2			Coefficient:	1		10	2			Coefficient:	1
	ELBOW							ELBOW
	Elbow Torque (kg·m)	Torque Score						Elbow Torque (kg·m)	Torque Score
	0	1						0	1
	0.33	1						0.23	1
	3.2	2						2.81	2
	6	2			Coefficient:	1		6	2			Coefficient:	1
	WRIST							WRIST
	Wrist Torque (kg·m)	Torque Score						Wrist Torque (kg·m)	Torque Score
	0	1						0	1
	0.04	1						0.03	1
	0.83	2						0.7	2
	2	2			Coefficient:	1		2	2			Coefficient:	1
	KNEE							KNEE
	Knee Torque (kg·m)	Torque Score						Knee Torque (kg·m)	Torque Score
	0	1						0	1
	3.73	1						2.32	1
	26.34	2						17.66	2
	60	2			Coefficient:	1		60	2			Coefficient:	1

## Sheet: GripScore
	GRIP SCORE
	Grasp type	Grip Score
	0. Not specified	1
	1. Appropriate wrap	1.3
	2 Unprepared wrap	1.8
	3. Appropriate hook	1.3
	4. Reasonably appropriate hook	1.6
	5. Unprepared hook	1.9
	6. Pinch	1.3
	7. Precision pinch	1.6
	8. Appropriate open hand	1.7
	9. Unprepared open hand	2
	Wrap	Hook		Pinch				Palmar

## Sheet: ExperimentationPictures
	EXPERIMENTATION PICTURES
	CERVICAL
	LUMBAR AND SHOULDERS
	ELBOWS AND WRISTS
	KNEES
